# Supplementary material for: Assessment of community health workforce governance in federal Nepal
Source: Health Policy Plan. 2026 Jun 29;41(Suppl 1):i17–37. doi: 10.1093/heapol/czaf088 (PMC13311675; doi:10.1093/heapol/czaf088)
Supplement: czaf088_Supplementary_Data [file czaf088_supplementary_data.zip]

Archive with 7 entries (7 files):
- Figure 2_Reporting.png
- Figure1_REV.tif
- Supplementary file_REV_Sep25_CLEAN.docx
- Table 1_REV_31.10.25.docx
- Table 3_REV_31.10.25.docx
- Table_2_REV_31.10.25.docx
- Table_4_REV_31.10.25.docx
